# Supplementary material for: Noncovalent Functionalization of Single-Walled Carbon Nanotubes with a Photocleavable Polythiophene Derivative
Source: Nanomaterials (Basel). 2021 Dec 25;12(1):52. doi: 10.3390/nano12010052 (PMC8746816; doi:10.3390/nano12010052)
Supplement: Supplementary file 1 [file nanomaterials-12-00052-s001.zip]

Archive with 1 entries (1 files):
- nanomaterials-1483556-supplementary.pdf
